# Supplementary material for: Dosimetric comparison of Monte Carlo, Acuros XB, and anisotropic analytical algorithm for lung cancer plans on halcyon accelerators
Source: PLoS One. 2025 Oct 17;20(10):e0334329. doi: 10.1371/journal.pone.0334329 (PMC12533868; doi:10.1371/journal.pone.0334329)
Supplement: S2 File — Dosimetric parameters derived from plans calculated using the Monte Carlo (haMC) algorithm in RayStation. (CSV) [file pone.0334329.s002.csv]

PatientID	CTV_D98%	CTV_D2%	CTV_D95%	CTV_D50%	CTV_Dmean	CTV_Volume	PTV_D98%	PTV_D2%	PTV_D95%	PTV_D50%	PTV_Dmean	PTV_Volume	PTV_D0.03cc	PTV_HI	PTV_CI60Gy	PTV_GI30Gy	RVR_NTID	Lungs_V5Gy	Lungs_V10Gy	Lungs_V20Gy	Lungs_V30Gy	Lungs_Dmean	Lung-PTV_Dmean	Lungs_Volume	Heart_V30Gy	Heart_Dmean	Heart_Volume	SpinalCord_D0.03cc
Lung01	6132	6690.5	6177.5	6425	6419.5	109.45	5775.5	6684.5	6000	6375.5	6347.4	171.83	6834.5	0.14258	0.88839	3.5134	6.5936e+06	25.112	21.025	16.341	10.289	809.88	679.02	3257.8	0	86.428	818.08	2278
Lung02	6119.5	6509.5	6169.5	6326.5	6322.2	8.4451	5747.5	6521.5	6000	6274.5	6257	28.93	6631.5	0.12336	0.8256	5.0079	3.5083e+06	15.934	11.812	6.2688	3.2432	399.82	382.35	2636.7	2.2066	447.11	804.72	2105.5
Lung03	6113	6397.5	6139.5	6249.5	6250.5	186.77	5858.5	6391	6000	6228.5	6208.1	298.09	6508.5	0.085494	0.86028	3.3242	1.0716e+07	40.122	30.832	17.633	11.599	1068.3	975.51	2210.9	21.293	1522.3	829.03	3471.5
Lung04	6081	6456.5	6124	6277.5	6275.9	74.872	5800	6451	6000	6247	6226.1	141.22	6571	0.10421	0.78553	5.406	1.3483e+07	44.727	35.746	21.455	13.39	1211.5	1053.5	3236.6	5.5956	1004.7	861.79	3015
Lung05	6077.5	6443.5	6110	6250.5	6253.5	133.52	5830.5	6436	6000	6227	6212.6	301.89	6579.5	0.097238	0.79584	3.8318	1.3484e+07	39.529	29.547	16.703	10.919	989.2	958.36	2913.4	9.4264	776.65	594	3915.5
Lung06	6080	6470	6137	6300.5	6293.9	155.77	5843	6463	6000	6264.5	6240.4	282.33	6635	0.09897	0.84049	3.6581	1.1595e+07	38.421	31.724	23.076	17.589	1258.4	1080.9	3619.8	8.953	774.79	584.22	3399.5
Lung07	6203	6647	6249.5	6429.5	6427	106.44	5818.5	6633.5	6000	6369	6335	222.99	6775.5	0.12796	0.87083	4.5747	1.4043e+07	37.335	27.491	18.492	11.779	996.03	935.19	2580.4	0.81274	315.49	580.37	2787.5
Lung08	6109	6439.5	6137	6267.5	6269.7	151.26	5832	6436.5	6000	6241	6222.4	256.49	6585.5	0.096859	0.87218	3.4633	1.0781e+07	25.21	17.571	10.194	6.4269	668.23	623.67	2202.5	2.2117	378.67	775.78	3814.5
Lung09	6120.5	6457.5	6154.5	6281	6284.3	133.96	5830.5	6473	6000	6263	6243.6	267.52	6633	0.10259	0.88926	3.2807	9.9572e+06	41.7	32.031	20.753	13.618	1129.7	1042.6	1425.9	5.1455	500.15	535.94	3917
Lung10	6081.5	6493.5	6123	6290	6289	218.01	5682.5	6485.5	6000	6264	6237.6	315.81	6645	0.12819	0.85768	3.5915	1.1431e+07	48.529	40.389	28.99	19.458	1506.3	1330.8	2650.2	17.741	1331.6	614.59	4010.5
Lung11	6126	6479.5	6159.5	6308	6305.9	171.48	5808.5	6474.5	6000	6275	6251.3	292.11	6601.5	0.10614	0.78322	3.3275	1.313e+07	35.332	27.273	15.889	9.7017	931.03	809.25	4472.8	0.4326	152.65	952.05	2440
Lung12	6111.5	6518.5	6150.5	6320.5	6318.8	273.78	5802	6505	6000	6277	6254.1	464.99	6663	0.112	0.81788	3.668	2.1344e+07	46.092	36.084	25.637	17.463	1322.5	1263.1	4706.8	13.939	985.6	651.4	3901.5
Lung13	6117	6493	6156.5	6328	6322.6	74.663	5855.5	6492	6000	6290	6266.3	173.98	6621	0.10119	0.88104	4.0281	8.9369e+06	32.143	25.1	16.735	10.287	870.09	807.86	3810	0.50855	206.39	693.26	3112.5
Lung14	6053	6366	6084.5	6210.5	6210.7	522.49	5860	6361.5	6000	6196	6180.2	716.63	6502.5	0.080939	0.87901	2.7009	1.3637e+07	28.509	19	12.73	10.251	872.88	744.06	2377.2	6.1581	767.25	641.46	3227
Lung15	6117	6436	6146.5	6271	6273	105.19	5858.5	6431	6000	6243	6224.4	210.57	6550	0.091703	0.84932	4.0682	1.0923e+07	33.427	24.401	14.206	8.9644	852.8	795.29	2771.5	10.334	940.54	735.44	3306.5
Lung16	6113.5	6512.5	6151	6312.5	6312.5	272.59	5826	6507	6000	6282.5	6259.7	448.79	6682	0.1084	0.86685	3.3389	1.4604e+07	31.574	21.56	12.183	8.1207	789.59	709.79	2305.8	0.10572	168.39	739.71	3801.5
Lung17	6152.5	6505	6188	6332	6331.5	103.37	5771	6504	6000	6295	6264.7	209.37	6682.5	0.11644	0.83299	3.8016	8.1929e+06	28.254	22.045	14.95	10.863	853.33	780.97	2717.8	10.235	800.09	657.02	3817.5
Lung18	6067.5	6428.5	6106.5	6245	6242.1	213.49	5826.5	6421	6000	6227.5	6211.9	311.96	6546.5	0.095464	0.91088	2.9478	9.9521e+06	38.167	24.443	16.18	10.058	1013.8	762.9	1780.4	20.741	2255.9	604.76	3290.5
Lung19	6152.5	6512.5	6187	6357.5	6348.5	89.319	5797	6525	6000	6305	6278.4	183.83	6700.5	0.11546	0.89122	3.3903	9.3849e+06	30.876	23.815	16.692	9.774	871.04	758.42	5587.9	5.8391	792.97	689.84	3222
Lung20	6141.5	6483	6171.5	6309.5	6309.9	23.504	5805.5	6499.5	6000	6291	6267.2	51.021	6602.5	0.11032	0.80695	5.5663	5.3641e+06	33.319	19.93	4.5526	1.5475	557.55	543.87	1739.3	0.79541	548.33	762.98	3200
Lung21	6098	6419.5	6127	6250.5	6253	90.061	5848	6421.5	6000	6231	6216.6	174.19	6536.5	0.09204	0.86959	3.7461	7.6359e+06	38.738	31.824	22.533	15.27	1183.1	1036.6	2004.1	2.6144	392.41	721.32	3307
Lung22	6138	6519.5	6169	6318	6319.9	149.1	5755	6510	6000	6276	6255.5	327.35	6706	0.1203	0.82186	3.6762	1.5792e+07	46.6	35.2	24.497	18.063	1385.4	1301.9	3024.1	17.427	1429.4	456	4084
Lung23	6097.5	6491	6136	6319.5	6310.9	215.45	5866.5	6488.5	6000	6288	6262	285.19	6654	0.098919	0.90629	3.4458	1.0498e+07	32.455	25.332	16.044	12.536	981.76	774.41	5028.2	8.8086	1423.8	846.19	2810
Lung24	6109.5	6505.5	6145.5	6311.5	6309.8	218.22	5815	6495.5	6000	6268.5	6246.7	467.61	6658	0.10856	0.81525	3.7688	2.0063e+07	43.23	34.887	25.455	17.87	1272.3	1206.7	5002.9	3.5411	422.02	617.12	3442.5
Lung25	6046	6568.5	6112	6335.5	6326.4	403.74	5787	6555.5	6000	6291.5	6269.9	648.92	6765.5	0.12215	0.82873	3.0713	1.9186e+07	46.29	37.227	27.227	19.662	1462.1	1291.8	3943.3	15.598	1471.5	714.83	3553
Lung26	6111.5	6462	6147.5	6283	6284.6	121.98	5742.5	6460.5	6000	6268.5	6243.2	199.25	6629.5	0.11454	0.86765	3.5921	8.3217e+06	21.702	15.476	9.8505	6.0293	582.93	532.77	3602.2	0.08662	93.892	758.5	3634
Lung27	6130	6498.5	6172	6340.5	6333.5	52.028	5819.5	6502	6000	6293.5	6264.8	107.3	6601.5	0.10845	0.85981	3.6213	4.4251e+06	12.704	10.653	7.2169	5.7822	469.63	317.8	2523.8	0	416.29	885.3	166.5
Lung28	6113.5	6443	6145.5	6285	6282.2	45.56	5826.5	6457.5	6000	6260.5	6239.7	97.461	6550	0.10079	0.87903	4.2452	6.6265e+06	41.831	35.337	26.132	15.466	1212.9	1135.4	1874.1	6.3132	970.94	550.44	3384.5
Lung29	6071	6501.5	6116.5	6291	6289	397.86	5812.5	6495	6000	6270.5	6250.1	509.6	6723.5	0.10884	0.86873	2.4835	1.2622e+07	34.721	26.67	17.208	11.649	979.96	851.43	4435.2	3.0277	424.99	859.7	2651
Lung30	6123.5	6467.5	6155	6293.5	6293.1	235.13	5859.5	6464	6000	6261	6241.5	397.57	6619.5	0.09655	0.88057	3.4313	1.4725e+07	41.634	32.4	22.868	15.46	1232.9	1065.7	4193.3	7.2903	703.03	685.27	3632.5
Lung31	6088	6600.5	6149	6358.5	6357.4	58.027	5831.5	6593.5	6000	6311.5	6293.4	133.63	6725	0.12073	0.81883	4.4522	9.3308e+06	29.344	23.38	16.22	10.806	869.6	813.76	3919.9	6.2802	557.41	860.71	3508
Lung32	6111.5	6504.5	6149.5	6316.5	6314.5	191.14	5830	6501	6000	6280.5	6259.8	346.93	6640.5	0.10684	0.86523	3.4263	1.3519e+07	39.07	30.474	20.336	12.556	1063.4	994.12	5123.5	5.1819	539.44	819.45	3471.5
Lung33	6112	6459.5	6143.5	6288	6287	112.38	5824	6456.5	6000	6258	6236.8	163.07	6581	0.10107	0.85753	3.8023	8.5782e+06	47.509	36.868	23.719	14.656	1276.8	1088.7	1870	10.596	875.82	639.91	3797
Lung34	6085.5	6492	6132	6303	6299.8	294.26	5773.5	6487	6000	6276	6251.4	478.69	6653.5	0.11369	0.8613	2.9723	1.2985e+07	39.297	32.14	21.651	15.691	1170.6	1082.3	4913.3	14.167	1062.9	572.21	3793.5
Lung35	6120.5	6507	6165	6332	6327.6	317.6	5857	6501	6000	6296	6266.9	474.36	6679	0.10229	0.91244	2.9011	1.0022e+07	38.865	31.601	23.555	16.643	1266.9	1023.5	3364.7	11.649	899.17	794.94	3395
Lung36	6118.5	6451.5	6153.5	6285	6285.3	76.392	5865	6447.5	6000	6255	6235	118.43	6556	0.093125	0.87441	4.4045	7.6051e+06	31.077	24.919	13.36	6.0277	740.57	706.62	4525.3	0.68755	325.67	545.36	3257
Lung37	6161.5	6527.5	6194	6347.5	6346	32.508	5826	6524.5	6000	6302	6277.7	96.568	6648	0.11084	0.81285	4.9542	7.8048e+06	30.674	21.953	11.35	6.4214	741.75	691.38	3497.6	1.5754	543.7	689.95	2614.5
Lung38	6110	6558.5	6156	6330	6330.9	45.006	5735	6550.5	6000	6303.5	6276.2	92.263	6660.5	0.12937	0.75741	4.9309	8.2994e+06	26.679	19.966	11.959	5.0097	654.07	631.56	3600.3	9.352	708.56	825.98	2759
Lung39	6112	6448	6140.5	6281.5	6281.1	113.08	5855	6441.5	6000	6246.5	6228.3	225.24	6537	0.093893	0.88287	3.6159	9.2308e+06	43.45	33.704	23.625	16.281	1255.1	1137	2858.4	12.607	1054.3	605.51	3774
Lung40	6113.5	6460	6144.5	6293	6291.2	110.26	5867	6456	6000	6263.5	6242.5	201.17	6591.5	0.094037	0.84443	4.4813	1.1913e+07	47.765	33.42	17.266	8.5738	1087.7	980.56	3039.6	8.9292	923.6	818.64	3455
Lung41	6064.5	6413	6100	6247.5	6245.6	127.74	5754	6404.5	6000	6204.5	6188.3	232.45	6554	0.10484	0.80417	3.092	5.5123e+06	13.468	11.734	9.9194	8.5386	604.85	336.97	2245.1	0.0088893	106.55	600.38	1859
Lung42	6102	6441	6134.5	6274.5	6274.7	186.35	5841	6434.5	6000	6244.5	6222.7	369.66	6551.5	0.095044	0.84061	3.4776	1.1766e+07	38.18	29.223	17.053	10.948	1013	899.94	2963.9	0.039661	139.07	609.79	3808.5
Lung43	6115	6449	6140.5	6276.5	6278	93.316	5834.5	6462	6000	6263	6244.8	160.46	6640	0.10019	0.89306	3.4494	6.0299e+06	36.12	29.275	18.8	11.276	983.36	895.21	2981.6	17.068	1520.3	513.51	3439
Lung44	6103.5	6461.5	6144.5	6294.5	6291.3	85.441	5851	6449	6000	6251	6229.7	196.19	6622.5	0.095665	0.83629	4.5426	1.1574e+07	43.258	33.644	20.722	13.534	1191.8	1098	1997.8	15.859	1310.8	839.34	3986
Lung45	6116	6491	6154	6324.5	6315.9	172.14	5878	6479.5	6000	6278	6254.9	312.61	6607.5	0.095811	0.8711	3.8938	1.1023e+07	30.983	25.785	19.173	15.006	1081.9	865.9	2844.5	1.968	377.01	656.1	2808
Lung46	6110.5	6452	6144.5	6280	6280.2	83.326	5817	6445.5	6000	6251.5	6232.7	168.61	6564.5	0.10054	0.8042	4.0978	9.0389e+06	29.386	22.498	14.63	8.1582	768.09	720.83	3297.5	0.029985	181.31	753.09	3117.5
Lung47	6122.5	6540.5	6164	6327.5	6329.5	242.48	5816	6529	6000	6291.5	6269.7	450.8	6686	0.11333	0.84064	3.777	1.4232e+07	41.719	32.597	22.903	16.06	1282	1149.6	1965	13.865	1068.5	673.94	3629.5
Lung48	6082.5	6617.5	6162.5	6384.5	6376.2	225.42	5796.5	6611	6000	6328.5	6303	401.79	6775	0.1287	0.86918	3.2219	1.5575e+07	42.146	34.032	26.11	20.431	1392.5	1263.6	3002.9	13.153	1013.8	784.4	3927.5
Lung49	6083	6458.5	6121	6275.5	6274	158.36	5871.5	6446	6000	6242	6225.1	259.8	6559	0.092038	0.8114	4.8791	1.66e+07	50.001	36.995	23.127	13.075	1213.1	1168.7	3385.4	4.1839	577.74	712.15	3660.5
Lung50	6115	6460.5	6149	6289.5	6289.1	49.223	5852	6465.5	6000	6258	6240.5	112.77	6577.5	0.098035	0.86963	4.1039	6.1426e+06	26.077	20.604	13.163	6.3222	675.9	643.76	3743.9	4.2222	529.54	666.85	2896
Lung51	6102	6445.5	6131	6272.5	6271.3	222.83	5793.5	6438	6000	6248	6225.4	311.52	6571	0.10315	0.86118	3.4242	1.0748e+07	37.625	29.899	20.447	13.853	1100.8	993.48	3463.5	8.5935	768.9	761.39	3050
Lung52	6126.5	6549	6167.5	6343.5	6341	165.73	5817	6536.5	6000	6302	6277.5	234.74	6665.5	0.11417	0.85727	3.7044	1.0427e+07	41.866	33.097	21.321	13.683	1131.9	1077.7	3269.7	13.643	1062.2	579.34	3623.5
Lung53	6118	6451.5	6148	6283	6282.9	283.65	5816.5	6444.5	6000	6260.5	6235.1	439.3	6569.5	0.10031	0.8937	2.9815	1.1447e+07	33.413	24.272	17.098	13.429	1010.8	855.49	3268.2	0.6521	231.25	684.25	3003
Lung54	6074	6482.5	6116.5	6286	6285.4	49.214	5870.5	6481.5	6000	6256	6240.2	125.21	6695	0.097666	0.78681	5.0957	8.989e+06	37.931	27.521	12.645	4.8426	799.13	792.2	1901.1	7.1317	658.92	394.27	3789
Lung55	6138.5	6582.5	6187.5	6364	6362.2	58.121	5775	6558.5	6000	6296	6270.8	282.31	6714.5	0.12444	0.77952	4.2805	1.539e+07	41.842	33.963	26.232	18.756	1322.3	1200.4	3970.5	1.5916	310.9	654.2	3531.5
Lung56	6103.5	6536	6150.5	6334.5	6330.7	542.27	5758.5	6528.5	6000	6311	6281.2	683.17	6681.5	0.12201	0.8817	2.6673	1.3781e+07	30.779	22.998	14.979	11.294	922.53	769.57	4538.5	2.4567	322	507.09	3934.5
Lung57	6123.5	6539.5	6164.5	6344.5	6339.1	89.272	5810.5	6526	6000	6294.5	6271.8	211.63	6653	0.11367	0.80975	4.1228	1.1675e+07	35.68	27.455	17.64	10.898	948.17	904.9	4218.6	4.3148	514.42	625.61	3652
Lung58	6109	6425.5	6145.5	6280	6276.6	522.76	5864	6420.5	6000	6256.5	6230.1	696.9	6543.5	0.088947	0.90092	2.8962	1.5049e+07	40.307	30.062	22.081	17.062	1272.9	1057.4	2391.2	5.8536	752.19	603.17	3940
Lung59	6114	6469	6148.5	6293	6291.6	224.72	5845	6460	6000	6258.5	6237.6	334.63	6613	0.098266	0.8596	4.1058	1.6685e+07	43.065	33.372	24.078	18.595	1323.5	1216.7	4439.5	15.631	1234.3	820.81	4843.5
Lung60	6110.5	6514	6142.5	6312	6310.4	158.74	5841	6501.5	6000	6272.5	6251.8	271.8	6623	0.1053	0.85665	3.8152	1.3893e+07	39.638	31.299	23.261	18.217	1302.3	1147.6	3412.8	2.8631	466.44	707.09	3484.5
Lung61	6131.5	6482.5	6162.5	6311.5	6308.9	99.572	5813	6475.5	6000	6268.5	6244.4	269.94	6618	0.10569	0.86401	3.9376	1.3147e+07	43.486	33.87	23.964	16.495	1253.3	1158.2	3732.2	14.677	1134.4	552.64	3488
Lung62	6131.5	6532.5	6167.5	6328.5	6328.3	126.25	5818	6525.5	6000	6291.5	6269.3	233.25	6686.5	0.11245	0.89627	3.4458	1.0331e+07	39.297	31.007	21.157	12.533	1072.9	979.99	2642.7	15.854	1164.1	744.38	3498.5
Lung63	6115.5	6532	6158.5	6323.5	6323.7	178.53	5808.5	6518	6000	6282.5	6260.6	267.99	6663	0.11293	0.7863	3.885	1.134e+07	44.647	36.817	26.171	18.208	1360.4	1112.8	3482.3	16.307	1118	560.18	3701.5
