# Supplementary material for: Dosimetric comparison of Monte Carlo, Acuros XB, and anisotropic analytical algorithm for lung cancer plans on halcyon accelerators
Source: PLoS One. 2025 Oct 17;20(10):e0334329. doi: 10.1371/journal.pone.0334329 (PMC12533868; doi:10.1371/journal.pone.0334329)
Supplement: S3 File — Dosimetric parameters from recalculated plans using the Acuros XB (haAXB) algorithm in Eclipse. (CSV) [file pone.0334329.s003.csv]

PatientID	CTV_D98%	CTV_D2%	CTV_D95%	CTV_D50%	CTV_Dmean	CTV_Volume	PTV_D98%	PTV_D2%	PTV_D95%	PTV_D50%	PTV_Dmean	PTV_Volume	PTV_D0.03cc	PTV_HI	PTV_CI60Gy	PTV_GI30Gy	RVR_NTID	Lungs_V5Gy	Lungs_V10Gy	Lungs_V20Gy	Lungs_V30Gy	Lungs_Dmean	Lung-PTV_Dmean	Lungs_Volume	Heart_V30Gy	Heart_Dmean	Heart_Volume	SpinalCord_D0.03cc
Lung01	6069.5	6566	6109	6342	6331.9	107.85	5755	6562	5913.5	6287	6259.2	171.03	6709	0.12836	0.87083	3.6706	6.4787e+06	24.629	20.791	15.976	9.975	787.36	658.54	3257.9	0	79.695	812.84	2227.5
Lung02	6096	6453	6127	6270	6270.8	7.6516	5802.5	6478.5	5943.5	6208.5	6198.5	27.01	6606	0.10888	0.7898	5.222	3.4825e+06	15.634	11.529	5.9729	3.0022	382.5	365.39	2638.3	2.0745	427.18	801.08	2056
Lung03	6069	6351	6099.5	6209	6209.5	187.32	5803.5	6345	5945	6187	6165	299.07	6488	0.087522	0.85985	3.4408	1.0484e+07	39.297	30.304	17.141	11.316	1041.6	948.96	2211.2	20.642	1471.1	825.68	3397
Lung04	5924	6295.5	5967	6132.5	6126.9	70.579	5726	6299	5849.5	6096.5	6079.7	140.5	6447.5	0.093988	0.70159	6.9819	1.3093e+07	43.537	34.88	20.451	12.808	1164.7	1009.1	3238	4.9719	964.49	858.73	2937.5
Lung05	6004	6359.5	6038.5	6181.5	6181.6	131.65	5807	6346.5	5943	6159	6144	300.69	6493	0.087595	0.81345	4.1351	1.3125e+07	38.496	28.855	16.155	10.527	958.69	927.89	2912.1	8.6426	724.21	590.79	3830.5
Lung06	6025	6373.5	6078	6223	6217.5	154.05	5857.5	6380.5	5953.5	6192.5	6175	280.01	6533.5	0.084457	0.8458	3.9241	1.1378e+07	37.745	31.358	22.812	17.236	1232.2	1057.1	3622.6	8.4043	729.26	580.95	3325
Lung07	6187.5	6593	6225.5	6391.5	6390.5	104.56	5877.5	6578	5995.5	6330	6301.3	220.13	6726	0.11066	0.88941	4.6523	1.3813e+07	35.975	26.931	17.999	11.293	965.14	904.54	2582.4	0.74006	297.4	575.08	2734.5
Lung08	6087.5	6408.5	6116	6240	6242.4	148.34	5862	6415.5	5999	6216.5	6203.7	253.55	6562.5	0.089037	0.8793	3.474	1.0635e+07	24.433	17.133	9.8857	6.2243	649.56	604.87	2197.6	1.8945	343.18	771.92	3759
Lung09	6086.5	6387.5	6119	6236	6237	128.73	5820.5	6396.5	5951.5	6212	6191.8	264.28	6526.5	0.092724	0.88679	3.3972	9.7404e+06	40.732	31.398	20.249	13.039	1095.1	1009	1424.6	4.6167	455.56	534.58	3821
Lung10	6009	6384.5	6051	6208	6206.4	217.06	5595	6376	5884.5	6177	6146.4	316.92	6506	0.12644	0.84632	3.9001	1.107e+07	47.018	39.717	28.025	18.818	1453.7	1284.7	2652.3	16.521	1279.6	609.89	3964
Lung11	6087	6414.5	6124	6255.5	6255	170.46	5779	6408	5965.5	6225.5	6201.6	290.75	6552.5	0.10104	0.80725	3.4307	1.283e+07	34.637	26.834	15.305	9.3351	906.59	785.43	4480	0.28554	137.7	947.88	2369.5
Lung12	6064.5	6441	6111.5	6271.5	6267.9	270.9	5796	6431	5964.5	6230.5	6208.8	465.12	6586.5	0.10192	0.84029	3.8279	2.0941e+07	44.908	35.526	25.184	17.034	1295.6	1236.4	4701.1	13.015	935.17	648.93	3793
Lung13	6073.5	6426	6107	6269.5	6264.4	73.425	5855.5	6427	5961.5	6224	6206	173.98	6564	0.091822	0.8832	4.1103	8.7669e+06	31.519	24.609	16.3	9.8699	844.87	783.38	3812.6	0.36188	185.38	690.84	3068.5
Lung14	6039	6329	6068.5	6190.5	6188.9	522.28	5845.5	6330	5984.5	6176.5	6160.4	716.59	6465	0.078442	0.8833	2.7168	1.3452e+07	27.676	18.548	12.515	10.066	854.72	725.98	2374.5	5.6831	723.27	638.09	3201
Lung15	6102.5	6394.5	6129.5	6252.5	6250.7	103.35	5846.5	6392	5970	6224	6202.2	209.54	6526.5	0.087645	0.84491	4.1075	1.0781e+07	32.623	23.94	13.836	8.6866	831	773.7	2767.3	9.7968	901.05	731.29	3260
Lung16	6074.5	6469.5	6109.5	6267.5	6267.8	269.83	5832.5	6467	5976.5	6241.5	6224.3	445.78	6619	0.10166	0.86412	3.3377	1.4432e+07	30.868	21.042	11.836	7.8737	772.56	693.44	2306.4	0.0023981	156.77	736.32	3741.5
Lung17	6143.5	6439.5	6175.5	6300.5	6299	102.54	5884	6439	5993.5	6261	6237.2	207.72	6659	0.088644	0.85531	3.8867	8.0142e+06	27.492	21.726	14.653	10.656	831.69	759.55	2714	9.551	752.6	652.59	3731
Lung18	6032	6381.5	6065.5	6198.5	6194.4	213.51	5799	6373.5	5944	6178.5	6162.5	311.57	6514.5	0.092984	0.89906	3.0188	9.7521e+06	37.357	24.096	15.712	9.7139	985.32	737.78	1779.5	20.119	2227.2	601.44	3219
Lung19	6113.5	6421.5	6140	6282	6277.2	87.041	5787.5	6420.5	5929	6227.5	6201.7	181.84	6598.5	0.10165	0.88142	3.6054	9.1808e+06	30.211	23.501	16.245	9.3552	843.96	732.91	5599.2	5.4905	765.81	684.28	3180
Lung20	6041.5	6385.5	6077	6211	6213.6	19.304	5823	6385	5950.5	6195.5	6178.3	47.08	6491.5	0.090711	0.77552	5.7599	5.2194e+06	32.192	18.656	4.0479	1.3928	529.39	515.9	1737.5	0.67691	519.82	758.59	3100
Lung21	6043	6350	6071	6186	6188.6	89.856	5806	6345	5932.5	6163	6147.3	173.88	6483.5	0.087457	0.86203	3.9563	7.4473e+06	37.898	31.351	21.998	14.743	1150.3	1006	2006.6	2.3277	362.91	718.28	3235.5
Lung22	6062	6413.5	6098	6236.5	6237	149.02	5682	6400.5	5910.5	6199	6173	327.75	6545	0.11591	0.82583	3.9606	1.5429e+07	44.932	34.401	23.857	17.571	1342.7	1260.2	3030.3	16.91	1377.8	453.95	4001.5
Lung23	6044	6395	6076	6244.5	6235.3	214.17	5821	6388	5931.5	6211	6184.7	283.97	6502	0.09129	0.87818	3.6202	1.028e+07	31.728	24.719	15.675	12.283	954.15	749.41	5033.7	8.5058	1396	841.02	2726.5
Lung24	6078.5	6449.5	6116.5	6278	6273.9	211.1	5806	6439	5965	6230.5	6210.3	464.78	6598	0.1016	0.82926	3.8668	1.964e+07	42.242	34.206	24.92	17.32	1246.5	1181.4	5011.4	2.9616	385.01	614.43	3385.5
Lung25	5989.5	6502	6057.5	6279	6270.3	402.49	5801	6487	5955.5	6235.5	6216.3	647.73	6679.5	0.11002	0.84284	3.2361	1.8859e+07	45.136	36.807	26.722	19.176	1430.6	1261.4	3943.7	14.908	1420.4	709.44	3473.5
Lung26	6057.5	6369.5	6093	6218.5	6216.8	121.54	5755.5	6369	5947	6198	6173	198.79	6501	0.098984	0.8756	3.6972	8.189e+06	21.2	15.152	9.5942	5.8112	567.42	518.37	3597.7	0.040032	87.696	757.69	3527
Lung27	6093.5	6422	6127	6285.5	6276.5	49.64	5803.5	6418	5938.5	6227	6201.3	105.97	6531.5	0.098683	0.85447	3.8482	4.3507e+06	12.472	10.523	7.0561	5.6838	456.94	306.36	2527.8	0	407.93	882.55	147.5
Lung28	6040.5	6328	6065.5	6180	6181.1	44.821	5768	6338.5	5890.5	6149.5	6130.1	96.544	6503.5	0.092772	0.83843	4.6942	6.3966e+06	41.08	34.922	25.419	14.425	1172	1096.1	1874.5	5.9718	932.43	548.04	3297
Lung29	6043.5	6442	6085	6250	6248.2	392.46	5799.5	6435	5968.5	6229.5	6208.9	508.94	6617.5	0.10201	0.88135	2.5114	1.2369e+07	33.788	26.035	16.757	11.332	954.68	826.51	4440.3	2.646	394.66	856.81	2577.5
Lung30	6081.5	6401	6112.5	6250	6246.6	231.76	5854	6398.5	5962.5	6215	6194.9	394.71	6598	0.087611	0.88246	3.5646	1.4474e+07	40.645	31.897	22.428	15.111	1204.3	1038.8	4199.1	6.6884	662.63	681.84	3579.5
Lung31	5996.5	6481.5	6072.5	6280.5	6270.1	56.883	5790	6474.5	5944	6233	6213.3	131.83	6656.5	0.10982	0.83198	4.8144	9.1847e+06	28.661	23.018	15.828	10.431	841.82	786.72	3919.4	5.9099	529.24	858.33	3429.5
Lung32	6062	6412	6095.5	6252.5	6248	189.91	5809	6410.5	5945	6217.5	6196.9	345.11	6551.5	0.096743	0.86923	3.6044	1.3247e+07	38.123	29.955	19.885	12.228	1038	968.75	5128.1	4.6866	504.25	813.03	3409.5
Lung33	6062	6402.5	6093.5	6229	6230.4	110.85	5764	6396.5	5933.5	6197.5	6178.8	163.13	6555.5	0.10206	0.8632	4.0218	8.4082e+06	46.563	36.343	23.153	14.175	1242.4	1057.1	1868.7	10.128	836.02	637.06	3727
Lung34	6068	6427.5	6102.5	6258	6254.4	293.26	5810.5	6428.5	5964	6229	6206.6	477.95	6604.5	0.099213	0.87398	3.0639	1.2737e+07	38.583	31.574	21.202	15.338	1142.5	1055	4923	13.329	997.09	570.15	3742.5
Lung35	6084.5	6447.5	6123.5	6285	6278.5	317.68	5772.5	6438	5933	6246	6211.8	474.88	6624.5	0.10655	0.8898	2.9571	9.8377e+06	38.106	31.271	23.088	16.309	1235.7	995.19	3369.6	11.199	868.29	794.24	3330.5
Lung36	6044.5	6378	6073.5	6203.5	6205.6	75.718	5786	6371	5904	6165.5	6148	118.32	6483	0.094883	0.83631	4.7257	7.4516e+06	30.435	24.488	12.831	5.6434	714.74	681.5	4534.5	0.60854	301.2	544.69	3151.5
Lung37	6126	6449.5	6156.5	6285.5	6286.3	27.951	5842.5	6431.5	5977.5	6246.5	6223.7	92.936	6524.5	0.094293	0.80375	5.0223	7.652e+06	29.638	21.431	10.845	6.1265	714.84	665.01	3501.9	1.325	511.35	686.78	2546.5
Lung38	6049	6465	6087.5	6245.5	6245.7	36.842	5874	6458	5988	6221	6208.2	86.496	6582.5	0.093876	0.76915	5.2238	8.1102e+06	25.924	19.572	11.436	4.6796	629.49	607.45	3601.9	8.3133	637.63	814.39	2711.5
Lung39	6007	6288.5	6033	6155	6152.9	113.02	5713.5	6281	5862.5	6115.5	6093	225.63	6384.5	0.092797	0.81346	4.2602	8.9795e+06	42.288	33.08	22.963	15.535	1209.8	1094.4	2864.5	12.045	1000.4	604.97	3661
Lung40	6060.5	6454.5	6098.5	6254.5	6255.2	108.91	5890.5	6449.5	5980.5	6219	6208.3	199.96	6572	0.089886	0.85371	4.5212	1.1587e+07	46.077	32.483	16.357	8.1611	1053	944.6	3044.8	8.5142	890.63	816.97	3406
Lung41	6029	6355	6066	6205	6203.3	126.26	5717.5	6344.5	5959.5	6165.5	6145.6	230.1	6478.5	0.10169	0.80746	3.1908	5.3965e+06	13.271	11.612	9.7904	8.4118	593.4	326.4	2242.6	0	97.855	598.15	1804.5
Lung42	6051	6376	6081	6212	6212.4	181.61	5815.5	6370.5	5949	6180.5	6164.1	368.27	6525.5	0.089799	0.85174	3.6568	1.148e+07	37.342	28.617	16.53	10.571	983.45	871.48	2965.6	0	126.83	607.73	3731
Lung43	6058	6344.5	6088.5	6204.5	6203.5	91.537	5818.5	6345.5	5923	6183	6161.6	158.25	6482	0.085234	0.86894	3.6483	5.856e+06	35.476	28.835	18.309	10.684	951.32	864.77	2981.8	16.487	1471.3	512.52	3359.5
Lung44	6047	6376.5	6077	6211.5	6210.5	82.108	5832	6367.5	5936.5	6165.5	6151.8	193.42	6484.5	0.086854	0.82198	4.964	1.1257e+07	42.046	33.117	19.995	13.138	1155	1062.4	1997.2	15.176	1264.2	834	3914
Lung45	6081.5	6420.5	6117.5	6265	6260.2	171.58	5837.5	6415.5	5954	6225	6202.6	311.31	6552	0.092851	0.86664	4.0181	1.0835e+07	30.44	25.497	18.856	14.74	1059.8	845.17	2847.9	1.5943	342.12	653.4	2761
Lung46	6073	6384.5	6103	6226.5	6226.9	81.797	5830.5	6378.5	5959.5	6195.5	6178.7	167.84	6546.5	0.088451	0.81225	4.2256	8.8709e+06	28.705	22.135	14.187	7.7609	746.27	699.28	3298.5	0.0022064	165.06	748.72	3035
Lung47	6076	6464.5	6125	6274.5	6275.1	241.81	5763.5	6452.5	5947	6237.5	6210.3	449.41	6602.5	0.11046	0.85521	3.9428	1.3988e+07	40.685	32.042	22.316	15.516	1247.6	1115.4	1964.9	12.57	1005	669.73	3517
Lung48	6075	6540.5	6130.5	6334	6329	222.92	5856.5	6539.5	5966	6278	6256.9	399.26	6720.5	0.10879	0.8777	3.3671	1.5399e+07	40.962	33.495	25.691	19.998	1358.6	1230.8	3010	12.614	974.82	781.45	3850.5
Lung49	6038	6407.5	6075	6222.5	6222.7	157.71	5847	6395.5	5957.5	6187.5	6175.2	259.78	6545.5	0.088646	0.81706	5.0689	1.6296e+07	48.429	36.115	22.347	12.494	1176.2	1132	3391.5	3.8087	543.36	709.17	3588.5
Lung50	6028.5	6319.5	6056.5	6174	6173.6	47.865	5786	6328	5888.5	6143	6123.5	111.38	6473	0.088231	0.82371	4.5566	5.9842e+06	25.451	20.287	12.656	5.9644	651.01	619.68	3748.9	3.7877	497.74	664.94	2817
Lung51	6081.5	6394	6111	6238.5	6238.4	217.15	5811.5	6387	5967	6213	6192	310.77	6511.5	0.092628	0.86882	3.5074	1.0588e+07	36.777	29.458	19.993	13.537	1075.6	968.26	3469	8.0118	732.06	759.45	3005
Lung52	6090	6475	6129	6292	6289.5	161.11	5761	6462.5	5940	6250.5	6223.9	234.4	6597	0.11223	0.86181	3.8834	1.0241e+07	41.002	32.606	20.817	13.288	1102.8	1049.1	3269.2	13.032	1011.8	576.34	3601.5
Lung53	6087	6390	6118	6247	6243.2	283.28	5783	6381	5946.5	6221	6193.5	437.86	6508.5	0.096126	0.88914	3.0454	1.12e+07	32.49	23.815	16.802	13.162	986.37	832.33	3270.7	0.37947	205.07	678.68	2939
Lung54	6008	6402	6050.5	6213.5	6213.4	48.724	5840	6404	5943.5	6186	6173.3	123.98	6534	0.091174	0.79931	5.4418	8.74e+06	36.826	26.66	11.728	4.5245	768.34	761.49	1899.9	6.2778	595.31	391.9	3695
Lung55	6085	6478	6124.5	6296	6291.8	55.818	5688.5	6463	5930	6225.5	6191.3	280.91	6634	0.12441	0.79539	4.6286	1.5108e+07	40.775	33.383	25.737	18.196	1287	1166.9	3974.2	1.2928	285.63	651.49	3436
Lung56	6066	6490	6118	6299	6293.6	537.95	5752	6483	5964	6274	6244.8	682.87	6633	0.11651	0.88316	2.68	1.3517e+07	29.594	22.318	14.577	11.075	903.3	751.4	4547.9	2.0127	294.56	504.48	3880
Lung57	6040.5	6457.5	6079	6246	6245.8	88.187	5801.5	6428.5	5936.5	6197.5	6181	210.25	6587	0.10117	0.82107	4.4672	1.144e+07	34.605	26.916	16.983	10.441	916.59	874.17	4219.9	3.628	465.38	622.22	3553
Lung58	6093	6387.5	6126.5	6259	6254.2	522.68	5831	6383	5982.5	6235.5	6208.6	697.23	6493.5	0.088525	0.90158	2.9107	1.4753e+07	39.082	29.578	21.743	16.703	1245.3	1030.2	2392.9	5.2064	707.39	601.13	3903.5
Lung59	6057	6392	6090	6227	6226.7	224.06	5817	6381.5	5946.5	6192	6172.6	333.26	6543	0.091166	0.86711	4.3939	1.6256e+07	41.58	32.695	23.535	18.096	1286.1	1180.9	4444.1	15.108	1192.2	818.02	4777
Lung60	6042	6437	6076	6233	6234.3	159.51	5776	6418.5	5924.5	6184	6168.6	272.29	6568	0.1039	0.84979	4.1382	1.3673e+07	38.502	30.738	22.817	17.867	1266.4	1113.7	3421.6	2.6051	438.48	705.95	3398.5
Lung61	6065	6397	6100	6236.5	6234.3	98.172	5731.5	6381.5	5912	6190	6165.3	270.55	6526.5	0.10501	0.86373	4.2889	1.2846e+07	42.465	33.234	23.32	15.946	1214.9	1121.8	3739.9	13.791	1081.3	550.12	3418.5
Lung62	6143.5	6529.5	6169	6318	6322.5	123.43	5905.5	6513	6008	6277	6262.7	230.01	6658.5	0.096782	0.90924	3.4652	1.0136e+07	38.472	30.628	20.794	12.192	1048	955.66	2643	15.149	1118	742.41	3435
Lung63	6044	6414	6079	6224.5	6225.3	171.82	5728.5	6402	5915.5	6184.5	6163.3	267.41	6568.5	0.1089	0.82414	4.4452	1.1054e+07	43.833	36.262	25.544	17.559	1319.7	1076.5	3481.8	15.373	1059.1	558.8	3617.5
